# Supplementary material for: Taxometer: Improving taxonomic classification of metagenomics contigs
Source: Nat Commun. 2024 Sep 27;15:8357. doi: 10.1038/s41467-024-52771-y (PMC11437175; doi:10.1038/s41467-024-52771-y)
Supplement: Supplementary file 4 — Source Data [file 41467_2024_52771_MOESM4_ESM.xlsx]

## Sheet: Figure 2a
Figure 2a. Number of correct, incorrect and missing labels before and after Taxometer, CAMI2 Gastrointestinal dataset, score threshold 0.95
Taxonomic level	Annotation source	correct	incorrect	missing	correct after Taxometer	incorrect after Taxometer	missing after Taxometer
Species	MMSeqs2	56002	4782	20454	70451	5374	5413
Species	Metabuli	73294	7096	848	73602	7297	339
Species	Centrifuge	78682	1974	582	77946	1421	1871
Species	Kraken2	78989	788	1461	78163	638	2437
Genus	MMSeqs2	72267	885	8086	79110	961	1167
Genus	Metabuli	78883	1732	623	79183	1915	140
Genus	Centrifuge	80835	311	92	80658	208	372
Genus	Kraken2	81061	69	108	81050	73	115
Family	MMSeqs2	78034	227	2977	80719	288	231
Family	Metabuli	79995	940	303	80191	995	52
Family	Centrifuge	81090	83	65	81061	60	117
Family	Kraken2	81140	21	77	81160	23	55
Order	MMSeqs2	79091	196	1951	80844	213	181
Order	Metabuli	80684	353	201	80801	398	39
Order	Centrifuge	81130	65	43	81100	39	99
Order	Kraken2	81179	10	49	81208	6	24
Class	MMSeqs2	79906	140	1192	80981	136	121
Class	Metabuli	80725	336	177	80840	365	33
Class	Centrifuge	81131	64	43	81101	38	99
Class	Kraken2	81179	10	49	81208	6	24
Phylum	MMSeqs2	80133	125	980	81017	119	102
Phylum	Metabuli	78332	2738	168	78362	2843	33
Phylum	Centrifuge	81146	50	42	81136	28	74
Phylum	Kraken2	81180	10	48	81213	6	19
Domain	MMSeqs2	81141	19	78	81237	1	0
Domain	Metabuli	81064	6	168	81231	6	1
Domain	Centrifuge	81172	28	38	81187	16	35
Domain	Kraken2	81182	9	47	81228	5	5

## Sheet: Figure 2b
Figure 2b. Number of correct, incorrect and missing labels before and after Taxometer, CAMI2 Marine dataset, score threshold 0.95
Taxonomic level	Annotation source	correct	incorrect	missing	correct after Taxometer	incorrect after Taxometer	missing after Taxometer
Species	MMSeqs2	164425	7088	37872	188366	7496	13523
Species	Metabuli	180905	26641	1839	176574	15928	16883
Species	Centrifuge	190387	13329	5669	176916	7763	24706
Species	Kraken2	201483	4410	3492	189360	6752	13273
Genus	MMSeqs2	193339	2037	14009	203377	2676	3332
Genus	Metabuli	203353	4589	1443	201342	2644	5399
Genus	Centrifuge	196446	7986	4953	183738	6970	18677
Genus	Kraken2	205427	932	3026	195071	5415	8899
Family	MMSeqs2	198773	1485	9127	204966	1864	2555
Family	Metabuli	206040	2291	1054	204983	1697	2705
Family	Centrifuge	197991	6715	4679	185504	7030	16851
Family	Kraken2	206184	436	2765	196667	5325	7393
Order	MMSeqs2	202413	1003	5969	206683	1201	1501
Order	Metabuli	207398	1186	801	206883	957	1545
Order	Centrifuge	199476	5757	4152	186539	6833	16013
Order	Kraken2	206698	349	2338	196817	5382	7186
Class	MMSeqs2	206239	515	2631	208152	594	639
Class	Metabuli	208076	626	683	208137	566	682
Class	Centrifuge	202539	2895	3951	191965	5658	11762
Class	Kraken2	206919	176	2290	197567	5511	6307
Phylum	MMSeqs2	206997	432	1956	208364	485	536
Phylum	Metabuli	208194	589	602	208264	503	618
Phylum	Centrifuge	203251	2339	3795	193798	5529	10058
Phylum	Kraken2	206981	168	2236	197648	5639	6098
Domain	MMSeqs2	208719	91	575	209265	48	72
Domain	Metabuli	208724	59	602	209135	132	118
Domain	Centrifuge	205197	682	3506	197806	11579	0
Domain	Kraken2	207117	69	2199	197806	11579	0

## Sheet: Figure 2c
Figure 2c. Number of correct, incorrect and missing labels before and after Taxometer, CAMI2 Rhizosphere dataset, score threshold 0.95
Taxonomic level	Annotation source	correct	incorrect	missing	correct after Taxometer	incorrect after Taxometer	missing after Taxometer
Species	MMSeqs2	16351	1776	8660	21646	3491	1650
Species	Metabuli	16040	10073	674	15973	4121	6693
Species	Centrifuge	5769	18414	2604	5793	10597	10397
Species	Kraken2	15990	7684	3113	15906	3569	7312
Genus	MMSeqs2	24733	170	1884	26386	197	204
Genus	Metabuli	24343	2039	405	23794	1179	1814
Genus	Centrifuge	19579	5016	2192	16260	932	9595
Genus	Kraken2	22070	2120	2597	21383	903	4501
Family	MMSeqs2	25843	112	832	26525	119	143
Family	Metabuli	25399	1061	327	24852	780	1155
Family	Centrifuge	21139	3591	2057	18936	753	7098
Family	Kraken2	23010	1391	2386	22879	674	3234
Order	MMSeqs2	26132	79	576	26613	72	102
Order	Metabuli	25760	743	284	25445	571	771
Order	Centrifuge	21959	2838	1990	19783	665	6339
Order	Kraken2	23499	965	2323	23973	577	2237
Class	MMSeqs2	26559	44	184	26700	38	49
Class	Metabuli	26456	142	189	26520	121	146
Class	Centrifuge	22957	1952	1878	20559	581	5647
Class	Kraken2	24206	396	2185	25234	223	1330
Phylum	MMSeqs2	26632	24	131	26727	22	38
Phylum	Metabuli	26520	100	167	26602	90	95
Phylum	Centrifuge	23813	1219	1755	22942	401	3444
Phylum	Kraken2	24451	238	2098	25776	143	868
Domain	MMSeqs2	26746	4	37	26787	0	0
Domain	Metabuli	26617	3	167	26781	2	4
Domain	Centrifuge	25006	193	1588	26787	0	0
Domain	Kraken2	24811	16	1960	26787	0	0

## Sheet: Figure 3a
Figure 3a
Taxonomic level	Annotation source	correct	incorrect	missing	correct after Taxometer	incorrect after Taxometer	missing after Taxometer	Dataset
Species	MMSeqs2	106740	14893	56021	136221	21599	19834	Airways
Species	MMSeqs2	103480	11796	51237	133068	15571	17874	Skin
Species	MMSeqs2	122583	13018	64986	164479	16620	19488	Oral
Species	MMSeqs2	56002	4782	20454	70451	5374	5413	Gastrointestinal
Species	MMSeqs2	37530	3223	16480	48082	4633	4518	Urogenital

## Sheet: Figure 3b
Figure 3b
Taxonomic level	Annotation source	correct	incorrect	missing	correct after Taxometer	incorrect after Taxometer	missing after Taxometer	Dataset
Species	MMSeqs2	164425	7088	37872	188366	7496	13523	Marine
Species	MMSeqs2	16351	1776	8660	21646	3491	1650	Rhizosphere

## Sheet: Figure 4a
Figure 4a
taxonomy	metric	value	dataset	model	text
d	3) missing	291	airways	mmseqs
d	2) false	13	airways	mmseqs
d	1) true	187381	airways	mmseqs	99 %
d	3) missing	0	airways	full
d	2) false	2	airways	full
d	1) true	187683	airways	full	99 %
d	3) missing	0	airways	abundancezero
d	2) false	2	airways	abundancezero
d	1) true	187683	airways	abundancezero	99 %
d	3) missing	0	airways	tnfzero
d	2) false	0	airways	tnfzero
d	1) true	187685	airways	tnfzero	100 %
p	3) missing	2010	airways	mmseqs
p	2) false	310	airways	mmseqs
p	1) true	185365	airways	mmseqs	98 %
p	3) missing	393	airways	full
p	2) false	358	airways	full
p	1) true	186934	airways	full	99 %
p	3) missing	632	airways	abundancezero
p	2) false	376	airways	abundancezero
p	1) true	186677	airways	abundancezero	99 %
p	3) missing	38837	airways	tnfzero
p	2) false	124	airways	tnfzero
p	1) true	148724	airways	tnfzero	79 %
c	3) missing	2217	airways	mmseqs
c	2) false	329	airways	mmseqs
c	1) true	185139	airways	mmseqs	98 %
c	3) missing	414	airways	full
c	2) false	390	airways	full
c	1) true	186881	airways	full	99 %
c	3) missing	713	airways	abundancezero
c	2) false	409	airways	abundancezero
c	1) true	186563	airways	abundancezero	99 %
c	3) missing	39106	airways	tnfzero
c	2) false	128	airways	tnfzero
c	1) true	148451	airways	tnfzero	79 %
o	3) missing	5410	airways	mmseqs
o	2) false	587	airways	mmseqs
o	1) true	181688	airways	mmseqs	96 %
o	3) missing	949	airways	full
o	2) false	804	airways	full
o	1) true	185932	airways	full	99 %
o	3) missing	1907	airways	abundancezero
o	2) false	918	airways	abundancezero
o	1) true	184860	airways	abundancezero	98 %
o	3) missing	45246	airways	tnfzero
o	2) false	231	airways	tnfzero
o	1) true	142208	airways	tnfzero	75 %
f	3) missing	7227	airways	mmseqs
f	2) false	679	airways	mmseqs
f	1) true	179779	airways	mmseqs	95 %
f	3) missing	1254	airways	full
f	2) false	1009	airways	full
f	1) true	185422	airways	full	98 %
f	3) missing	2462	airways	abundancezero
f	2) false	1115	airways	abundancezero
f	1) true	184108	airways	abundancezero	98 %
f	3) missing	45676	airways	tnfzero
f	2) false	251	airways	tnfzero
f	1) true	141758	airways	tnfzero	75 %
g	3) missing	13567	airways	mmseqs
g	2) false	1308	airways	mmseqs
g	1) true	172810	airways	mmseqs	92 %
g	3) missing	2491	airways	full
g	2) false	2119	airways	full
g	1) true	183075	airways	full	97 %
g	3) missing	5768	airways	abundancezero
g	2) false	2426	airways	abundancezero
g	1) true	179491	airways	abundancezero	95 %
g	3) missing	50256	airways	tnfzero
g	2) false	513	airways	tnfzero
g	1) true	136916	airways	tnfzero	72 %
s	3) missing	58089	airways	mmseqs
s	2) false	6127	airways	mmseqs
s	1) true	123469	airways	mmseqs	65 %
s	3) missing	20218	airways	full
s	2) false	8289	airways	full
s	1) true	159178	airways	full	84 %
s	3) missing	43703	airways	abundancezero
s	2) false	8785	airways	abundancezero
s	1) true	135197	airways	abundancezero	72 %
s	3) missing	86539	airways	tnfzero
s	2) false	759	airways	tnfzero
s	1) true	100387	airways	tnfzero	53 %

## Sheet: Figure 4b
Figure 4b
dataset	Feature correlation between the deleted and the most assigned species	Deleted/assigned ratio	Fraction correctly unassigned
airways_Neisseria meningitidis	0.309791	4.92057	0.865445
airways_Staphylococcus epidermidis	0.803163	1.2778	0.267696
oral_Neisseria meningitidis	0.687009	7.55072	0.779164
oral_Flavobacterium psychrophilum A	0.983493	4376	0.941231
skin_Neisseria meningitidis	0.613398	8.46382	0.778999
skin_Staphylococcus epidermidis	0.681795	1.34172	0.197414
skin_Butyrivibrio hungatei	0.999997	1.49805	0.179039
gi_Butyrivibrio hungatei	0.999754	21.0377	0.197949
urog_Pediococcus damnosus	0.967568	125.5	0.177196

## Sheet: Figure 5c
Figure 5c. Number of correct, incorrect and missing predictions of Taxometer, compared to classifer annotations, long-read human gut dataset, score threshold 0.5
Taxonomic level	Annotation source	True prediction	False prediction	No prediction	Missing annotation
Species	MMSeqs2	48169	8947	4488	62372
Species	Metabuli	43557	19760	48178	12481
Species	Centrifuge	19238	11733	64866	28139
Species	Kraken2	28768	13089	43581	38538
Genus	MMSeqs2	83685	6242	4201	29848
Genus	Metabuli	61249	18100	33510	11117
Genus	Centrifuge	24388	13927	65246	20415
Genus	Kraken2	38370	15262	39184	31160
Family	MMSeqs2	103266	3162	3675	13873
Family	Metabuli	91885	15070	10407	6614
Family	Centrifuge	41937	24203	38244	19592
Family	Kraken2	62135	20342	13610	27889
Order	MMSeqs2	108637	2491	3615	9233
Order	Metabuli	98404	14105	5695	5772
Order	Centrifuge	57049	26633	21539	18755
Order	Kraken2	78203	15118	4684	25971
Class	MMSeqs2	116650	1072	3763	2491
Class	Metabuli	110456	8573	863	4084
Class	Centrifuge	58795	27199	19848	18134
Class	Kraken2	79271	15520	4110	25075
Phylum	MMSeqs2	116741	1043	3758	2434
Phylum	Metabuli	110796	8437	782	3961
Phylum	Centrifuge	71690	24724	10785	16777
Phylum	Kraken2	86937	11896	1765	23378
Domain	MMSeqs2	119908	76	3945	47
Domain	Metabuli	119902	113	0	3961
Domain	Centrifuge	107088	4593	59	12236
Domain	Kraken2	103147	1122	1	19706

## Sheet:  Figure 5d
Figure 5d. Number of correct, incorrect and missing predictions of Taxometer, compared to classifer annotations, long-read sludge dataset, score threshold 0.5
Taxonomic level	Annotation source	True prediction	False prediction	No prediction	Missing annotation
Species	MMSeqs2	46326	11000	11429	111447
Species	Metabuli	30189	26256	88148	35609
Species	Centrifuge	9579	9464	98372	62787
Species	Kraken2	13478	15007	57203	94514
Genus	MMSeqs2	72649	10324	13453	83776
Genus	Metabuli	39164	28527	82651	29860
Genus	Centrifuge	12686	10694	101788	55034
Genus	Kraken2	18284	17994	58220	85704
Family	MMSeqs2	95282	9511	15077	60332
Family	Metabuli	53734	30121	69570	26777
Family	Centrifuge	17764	14354	94845	53239
Family	Kraken2	28556	23272	45619	82755
Order	MMSeqs2	106273	9214	15638	49077
Order	Metabuli	67377	33215	54801	24809
Order	Centrifuge	31675	23433	73312	51782
Order	Kraken2	45975	27020	27472	79735
Class	MMSeqs2	127428	7303	16749	28722
Class	Metabuli	95462	36166	27519	21055
Class	Centrifuge	37077	25384	67291	50450
Class	Kraken2	51441	28251	23807	76703
Phylum	MMSeqs2	131420	7190	17128	24464
Phylum	Metabuli	102912	37530	20014	19746
Phylum	Centrifuge	54719	30127	47383	47973
Phylum	Kraken2	68561	26992	12545	72104
Domain	MMSeqs2	157622	2666	19602	312
Domain	Metabuli	158683	1773	0	19746
Domain	Centrifuge	129234	11496	455	39017
Domain	Kraken2	114469	3726	78	61929

## Sheet: Supplementary Figure 2
Taxonomic level	Annotation source	correct	incorrect	missing	correct after Taxometer	incorrect after Taxometer	missing after Taxometer
Species	MMSeqs2	16351	1776	8660	21646	3491	1650
Species	Metabuli	16040	10073	674	15973	4121	6693
Species	Centrifuge	5769	18414	2604	5793	10597	10397
Species	Kraken2	15990	7684	3113	15906	3569	7312
Genus	MMSeqs2	24733	170	1884	26386	197	204
Genus	Metabuli	24343	2039	405	23794	1179	1814
Genus	Centrifuge	19579	5016	2192	16260	932	9595
Genus	Kraken2	22070	2120	2597	21383	903	4501
Family	MMSeqs2	25843	112	832	26525	119	143
Family	Metabuli	25399	1061	327	24852	780	1155
Family	Centrifuge	21139	3591	2057	18936	753	7098
Family	Kraken2	23010	1391	2386	22879	674	3234
Order	MMSeqs2	26132	79	576	26613	72	102
Order	Metabuli	25760	743	284	25445	571	771
Order	Centrifuge	21959	2838	1990	19783	665	6339
Order	Kraken2	23499	965	2323	23973	577	2237
Class	MMSeqs2	26559	44	184	26700	38	49
Class	Metabuli	26456	142	189	26520	121	146
Class	Centrifuge	22957	1952	1878	20559	581	5647
Class	Kraken2	24206	396	2185	25234	223	1330
Phylum	MMSeqs2	26632	24	131	26727	22	38
Phylum	Metabuli	26520	100	167	26602	90	95
Phylum	Centrifuge	23813	1219	1755	22942	401	3444
Phylum	Kraken2	24451	238	2098	25776	143	868
Domain	MMSeqs2	26746	4	37	26787	0	0
Domain	Metabuli	26617	3	167	26781	2	4
Domain	Centrifuge	25006	193	1588	26787	0	0
Domain	Kraken2	24811	16	1960	26787	0	0

[truncated: 15 more sheets: Supplementary Figure 3, Supplementary Figure 4, Supplementary Figure 5a, Supplementary Figure 6a, Supplementary Figure 7, Supplementary Figure 8, Supplementary Figure 9, Supplementary Figure 10, Supplementary Figure 11, Supplementary Figure 12, Supplementary Figure 14, Supplementary Figure 15, Supplementary Figure 16a-1, Supplementary Figure 16a-2, Supplementary Figure 17]
